# Supplementary material for: Accurate measurement of microsatellite length by disrupting its tandem repeat structure
Source: Nucleic Acids Res. 2022 Sep 12;50(20):e116. doi: 10.1093/nar/gkac723 (PMC9723644; doi:10.1093/nar/gkac723)
Supplement: gkac723_Supplemental_Files [file gkac723_supplemental_files.zip]

Archive with 2 entries (2 files):
- Supplementary PDF - legends and figures.pdf
- Supplementary_Tables_Combined.xlsx
